# Supplementary material for: Seafood procurement auctions in the presence of origin falsification: Price-only auction versus scoring auction
Source: PLoS One. 2026 May 14;21(5):e0348582. doi: 10.1371/journal.pone.0348582 (PMC13175382; doi:10.1371/journal.pone.0348582)
Supplement: S1 File — (XLSX) [file pone.0348582.s002.xlsx]

## Sheet: proposition 1,E=0
m	U(o*)
0	0.1923
0.005	0.1973
0.01	0.2023
0.015	0.2073
0.02	0.2123
0.025	0.2173
0.03	0.2223
0.035	0.2273
0.04	0.2323
0.045	0.2373
0.05	0.2423
0.052	0.2443
0.055	0.2472
0.06	0.2498
0.065	0.2491
0.07	0.2451
0.075	0.2378
0.07585	0.2362
0.0759	0.2361
0.076	0.2359
0.077	0.234
0.078	0.2318
0.079	0.2296
0.0795	0.2284
0.0798	0.2277
0.07983	0.2276
0.08	0.2272
0.081	0.2247
0.082	0.222
0.083	0.2192
0.0833	0.2183
0.085	0.2132
0.09	0.196
0.1	0.1515
0.105	0.145
0.11	0.14
0.12	0.13
0.13	0.12
0.15	0.1
0.2	0.05
0.24	0.01

## Sheet: proposition 1,E=2
m	U(o*)
0	0.1923
0.005	0.1973
0.01	0.2023
0.015	0.2073
0.02	0.2123
0.025	0.2173
0.03	0.2223
0.035	0.2273
0.04	0.2323
0.045	0.2373
0.05	0.2423
0.052	0.2443
0.055	0.2472
0.06	0.2498
0.065	0.2491
0.07	0.2451
0.075	0.2378
0.07585	0.2362
0.0759	0.2361
0.076	0.2359
0.077	0.234
0.078	0.2318
0.079	0.2296
0.0795	0.2284
0.0798	0.2277
0.07983	0.2276
0.08	0.2272
0.081	0.2247
0.082	0.222
0.083	0.2192
0.0833	0.2183
0.085	0.2132
0.09	0.196
0.1	0.1515
0.11	0.0939
0.12	0.0229
0.13	-0.0612

## Sheet: proposition 2,E=0
m	U(λ*)
0	0.2031
0.005	0.2072
0.01	0.2113
0.015	0.2155
0.02	0.2197
0.025	0.2239
0.03	0.2282
0.035	0.2326
0.038	0.2352
0.0385	0.2356
0.04	0.2369
0.045	0.2413
0.05	0.2458
0.055	0.2495
0.06	0.2496
0.065	0.246
0.07	0.2387
0.075	0.2275
0.07585	0.2253
0.0759	0.2251
0.076	0.2249
0.077	0.222
0.078	0.2191
0.079	0.2159
0.0795	0.2143
0.0798	0.2133
0.07983	0.2132
0.08	0.2127
0.081	0.2092
0.082	0.2057
0.083	0.202
0.0833	0.2008
0.085	0.1941
0.088	0.1811
0.09	0.1717
0.091	0.1668
0.092	0.1617
0.0925	0.1591
0.093	0.1579
0.095	0.1558
0.1	0.1504
0.15	0.1022
0.2	0.0633
0.22	0.0503

## Sheet: proposition 2,E=2
m	U(λ*)
0	0.2031
0.005	0.2072
0.01	0.2113
0.015	0.2155
0.02	0.2197
0.025	0.2239
0.03	0.2282
0.035	0.2326
0.038	0.2352
0.0385	0.2356
0.04	0.2369
0.045	0.2413
0.05	0.2458
0.055	0.2495
0.06	0.2496
0.065	0.246
0.07	0.2387
0.075	0.2275
0.07585	0.2253
0.0759	0.2251
0.076	0.2249
0.077	0.222
0.078	0.2191
0.079	0.2159
0.0795	0.2143
0.0798	0.2133
0.07983	0.2132
0.08	0.2127
0.081	0.2092
0.082	0.2057
0.083	0.202
0.0833	0.2008
0.085	0.1941
0.09	0.1717
0.095	0.1455
0.1	0.1157
0.11	0.0446
0.115	0.0035

## Sheet: fig 5,E=0
m	U(λ*)	U(o*)
0	0.20313	0.19231
0.005	0.20721	0.19731
0.01	0.21133	0.20231
0.015	0.2155	0.20731
0.02	0.2197	0.21231
0.025	0.22395	0.21731
0.03	0.22823	0.22231
0.035	0.23256	0.22731
0.04	0.23693	0.23231
0.045	0.24133	0.23731
0.05	0.24578	0.24231
0.055	0.24946	0.24723
0.06	0.24961	0.24984
0.065	0.24601	0.24914
0.07	0.23865	0.24513
0.075	0.22754	0.23781
0.0759	0.22514	0.23614
0.076	0.22487	0.23595
0.077	0.22204	0.23395
0.078	0.21907	0.23183
0.079	0.21595	0.22957
0.0795	0.21433	0.22839
0.0798	0.21334	0.22767
0.07983	0.21324	0.22759
0.08	0.21267	0.22718
0.081	0.20925	0.22465
0.082	0.20568	0.222
0.083	0.20195	0.21921
0.0833	0.2008	0.21835
0.085	0.19405	0.21324
0.09	0.17168	0.19598
0.1	0.15044	0.15155
0.105	0.1452	0.145
0.11	0.14115	0.14
0.12	0.13204	0.13
0.13	0.1224	0.12
0.15	0.10222	0.1
0.2	0.06329	0.05
0.22	0.05032	0.03

## Sheet: fig 5,E=2
m	U(λ*)	U(o*)
0	0.20313	0.19231
0.005	0.20721	0.19731
0.01	0.21133	0.20231
0.015	0.2155	0.20731
0.02	0.2197	0.21231
0.025	0.22395	0.21731
0.03	0.22823	0.22231
0.035	0.23256	0.22731
0.04	0.23693	0.23231
0.045	0.24133	0.23731
0.05	0.24578	0.24231
0.055	0.24946	0.24723
0.06	0.24961	0.24984
0.065	0.24601	0.24914
0.07	0.23865	0.24513
0.075	0.22754	0.23781
0.07585	0.22528	0.23624
0.0759	0.22514	0.23614
0.076	0.22487	0.23595
0.077	0.22204	0.23395
0.078	0.21907	0.23183
0.079	0.21595	0.22957
0.0795	0.21433	0.22839
0.0798	0.21334	0.22767
0.07983	0.21324	0.22759
0.08	0.21267	0.22718
0.081	0.20925	0.22465
0.082	0.20568	0.222
0.083	0.20195	0.21921
0.0833	0.2008	0.21835
0.085	0.19405	0.21324
0.09	0.17168	0.19598
0.1	0.11566	0.15155
0.11	0.04463	0.09387
0.115	0.00348	0.06006
0.12	-0.04142	0.02295

## Sheet: fig 6,E=0
m	U(λ*)	U(o*)
0	0.20313	0.19231
0.005	0.20721	0.19731
0.01	0.21133	0.20231
0.015	0.2155	0.20731
0.02	0.2197	0.21231
0.025	0.22395	0.21731
0.03	0.22823	0.22231
0.035	0.23256	0.22731
0.04	0.23693	0.23231
0.045	0.24133	0.23731
0.05	0.24578	0.24231
0.055	0.24946	0.24723
0.06	0.2496	0.24986
0.065	0.24599	0.24918
0.07	0.23862	0.24519
0.075	0.2275	0.23789
0.0759	0.2251	0.23623
0.076	0.22482	0.23603
0.077	0.222	0.23405
0.078	0.21902	0.23192
0.079	0.2159	0.22967
0.0795	0.21428	0.22849
0.0798	0.21329	0.22777
0.07983	0.21319	0.2277
0.08	0.21262	0.22729
0.081	0.2092	0.22477
0.082	0.20562	0.22212
0.083	0.20189	0.21933
0.0833	0.20075	0.21847
0.085	0.19399	0.21337
0.09	0.1716	0.19615
0.1	0.11556	0.16295
0.105	0.08329	0.1606
0.11	0.08396	0.15838
0.12	0.08537	0.15434
0.13	0.08687	0.15078
0.15	0.0901	0.14498
0.2	0.09925	0.13657
0.22	0.10322	0.13508
